# Supplementary material for: A Convenient Route to New (Radio)Fluorinated and (Radio)Iodinated Cyclic Tyrosine Analogs
Source: Pharmaceuticals (Basel). 2022 Jan 28;15(2):162. doi: 10.3390/ph15020162 (PMC8877694; doi:10.3390/ph15020162)
Supplement: Supplementary file 1 [file pharmaceuticals-15-00162-s001.zip]

Archive with 1 entries (1 files):
- pharmaceuticals-1545139-supplementary.pdf
